# Supplementary material for: Quantification of glucose-6-phosphate dehydrogenase activity by spectrophotometry: A systematic review and meta-analysis
Source: PLoS Med. 2020 May 14;17(5):e1003084. doi: 10.1371/journal.pmed.1003084 (PMC7224463; doi:10.1371/journal.pmed.1003084)
Supplement: S1 Table — (XLSX) [file pmed.1003084.s006.xlsx]

## Sheet: Sheet1
S1 Table. Characteristics of data sources included in the pooled database.
Source Name	Country	Study Setting	Sample size	G6PD assay	Age		% female	% malaria	Haemoglobin (g/dl)		AMM*	Citation
					(years)						(U/g Hb)
					min	max			Mean	Range
Adu et al, 2016	Ghana	Blood donors	200	Trinity	18	54	6	0	14.2	(12.6-16.4)	9.6	Adu P, Simpong DL, Takyi G, Ephraim RK. Glucose-6-phosphate dehydrogenase deficiency and sickle cell trait among prospective blood donors: A cross-sectional study in Berekum, Ghana. Adv Hematol. 2016;2016:7302912. Epub 2016/10/06. doi: 10.1155/2016/7302912. PubMed PMID: 27703480; PubMed Central PMCID: PMCPMC5039272.
Bancone et al, 2015	Thailand	Health facility based	150	Trinity	18	58	66	0	12.9	(9.3-18.4)	7.5	Bancone G, Chu CS, Chowwiwat N, Somsakchaicharoen R, Wilaisrisak P, Charunwatthana P, et al. Suitability of capillary blood for quantitative assessment of G6PD activity and performances of G6PD point-of-care tests. Am J Trop Med Hyg. 2015;92(4):818-24. Epub 2015/02/04. doi: 10.4269/ajtmh.14-0696. PubMed PMID: 25646252; PubMed Central PMCID: PMCPMC4385780.
Brito et al, 2016	Brazil	Health facility based	674	Pointe Sci.c	12	66	0	47	14	(9.5-20.4)	6.6	Brito MAM, Peixoto HM, Almeida ACGd, Oliveira MRFd, Romero GAS, Moura-Neto JP, et al. Validation of the rapid test Carestart G6PD among malaria vivax-infected subjects in the Brazilian Amazon. Rev Soc Bras Med Trop. 2016;49(4):446-55.
Charoenkwan et al, 2014	Thailand	Neonatal screening	566	Sigma Aldrich	0	0	49	0	15.5	(10.8-20.4)	14.3	Charoenkwan P, Tantiprabha W, Sirichotiyakul S, Phusua A, Sanguansermsri T. Prevalence and molecular characterization of glucose-6-phosphate dehydrogenase deficiency in northern Thailand. Southeast Asian J of Trop Med Public Health. 2014;45(1):187-93. Epub 2014/06/27. PubMed PMID: 24964669.
Deng et al, 2017	Myanmar	Community survey	100	Trinity	4	75	47	0	13.3	(1.5-16.6)	5.7	Deng Z, Yang F, Bai Y, He L, Li Q, Wu Y, et al. Co-inheritance of glucose-6-phosphate dehydrogenase deficiency mutations and hemoglobin E in a Kachin population in a malaria-endemic region of Southeast Asia. PLoS ONE. 2017;12(5):e0177917. doi: 10.1371/journal.pone.0177917.
Egesie et al, 2008	Nigeria	Blood donors	126	Sigma Aldrich	20	49	0	0	14	(11.0-17.3)	7.4	Egesie OJ, Joseph DE, Isiguzoro I, Egesie UG. Glucose-6-phosphate dehydrogenase (G6PD) activity and deficiency in a population of Nigerian males resident in Jos. Niger J Physiol Sci. 2008;23(1-2):9-11. Epub 2009/05/13. PubMed PMID: 19434206.
Espino et al, 2016	Philippines	Community survey	621	Trinity	12	26	63	0	-	-	9.8	Espino FE, Bibit J-A, Sornillo JB, Tan A, von Seidlein L, Ley B. Comparison of three screening test kits for G6PD enzyme deficiency: Implications for its use in the radical cure of vivax malaria in remote and resource-poor areas in the Philippines. PLoS ONE. 2016;11(2):e0148172. doi: 10.1371/journal.pone.0148172.
Hailu et al, 2018	Ethiopia	Health facility based	376	Trinity	1	70	47	98	13.3	(9.0-19)	11.6	Unpublished study.
Hamid et al, 2018	Sudan	Health facility based	320	Spinreact	2	70	50	100	11.8	(7.1-16.7)	10.6	Hamid MMA, Thriemer K, Elobied ME, Mahgoub NS, Boshara SA, Elsafi HM, et al. Low risk of recurrence following artesunate–Sulphadoxine–pyrimethamine plus primaquine for uncomplicated Plasmodium falciparum and Plasmodium vivax infections in the Republic of the Sudan. Malar J. 2018;17(1):117.
Henriques et al, 2018 KHM	Cambodia	Community survey	505	Trinity	-	-	50	7	14.6	(7.5-16.9)	11.8	Henriques G, Phommasone K, Tripura R, Peto TJ, Raut S, Snethlage C, et al. Comparison of glucose-6 phosphate dehydrogenase status by fluorescent spot test and rapid diagnostic test in Lao PDR and Cambodia. Malar J. 2018;17(1):243. doi: 10.1186/s12936-018-2390-6.
Henriques et al, 2018 LAO	Laos	Community survey	757	Trinity	-	-	51	17	13.6	(5.1-20.6)	11.6	Henriques G, Phommasone K, Tripura R, Peto TJ, Raut S, Snethlage C, et al. Comparison of glucose-6 phosphate dehydrogenase status by fluorescent spot test and rapid diagnostic test in Lao PDR and Cambodia. Malar J. 2018;17(1):243. doi: 10.1186/s12936-018-2390-6.
Khim et al, 2013	Cambodia	Health facility based	2408	Trinity	2	81	19	100	10.2	(3.0-20.6)	12.4	Khim N, Benedet C, Kim S, Kheng S, Siv S, Leang R, et al. G6PD deficiency in Plasmodium falciparum and Plasmodium vivax malaria-infected Cambodian patients. Malar J. 2013;12(1):171. doi: 10.1186/1475-2875-12-171.
Kim et al, 2011	Cambodia	Community survey	903	Trinity	1	75	53	0	13	(3.9-18.6)	12.6	Kim S, Nguon C, Guillard B, Duong S, Chy S, Sum S, et al. Performance of the CareStart™ G6PD deficiency screening test, a point-of-care diagnostic for primaquine therapy screening. PLoS ONE. 2011;6(12):e28357. doi: 10.1371/journal.pone.0028357.
LaRue et al, 2014	USA	Blood donors	214	Trinity	19	59	50	0	12.5	(9.4-16.9)	7.2	LaRue N, Kahn M, Murray M, Leader BT, Bansil P, McGray S, et al. Comparison of quantitative and qualitative tests for glucose-6-phosphate dehydrogenase deficiency. Am J Trop Med Hyg. 2014;91(4):854-61. doi: 10.4269/ajtmh.14-0194. PubMed PMID: PMC4183416.
Ley et al, 2016	Bangladesh	Health facility based	181	Randox	1	66	25	100	12.6	(7.2-20.8)	7.8	Ley B, Alam MS, Thriemer K, Hossain MS, Kibria MG, Auburn S, et al. G6PD deficiency and antimalarial efficacy for uncomplicated malaria in Bangladesh: A prospective observational study. PLoS ONE. 2016;11(4):e0154015. doi: 10.1371/journal.pone.0154015.
Ley et al, 2017	Bangladesh	Community survey	1002	Randox	5	80	60	1	13	(4.8-19.3)	7	Ley B, Thriemer K, Jaswal J, Poirot E, Alam MS, Phru CS, et al. Barriers to routine G6PD testing prior to treatment with primaquine. Malar J. 2017;16(1):329. doi: 10.1186/s12936-017-1981-y.
Ley et al, 2018	Bangladesh	Health facility based	100	Randox	4	63	29	0	13.9	(10.6-16.5)	5.2	Unpublished study.
Lin et al, 2017	Cambodia	Health facility based	101	Trinity	18	60	3	100	13.5	(7.9-17.3)	8.7	Lin JT, Lon C, Spring MD, Sok S, Chann S, Ittiverakul M, et al. Single dose primaquine to reduce gametocyte carriage and Plasmodium falciparum transmission in Cambodia: An open-label randomized trial. PLoS ONE. 2017;12(6):e0168702. doi: 10.1371/journal.pone.0168702.
Oo et al, 2016	Myanmar	Health facility based	978	Trinity	18	81	48	0	13.7	(4.2-21.6)	8.3	Oo NN, Bancone G, Maw LZ, Chowwiwat N, Bansil P, Domingo GJ, et al. Validation of G6PD point-of-care rests among healthy volunteers in Yangon, Myanmar. PLoS ONE. 2016;11(4):e0152304-e. doi: 10.1371/journal.pone.0152304. PubMed PMID: 27035821.
Pal et al, 2018	USA	Blood donors	210	Pointe Sci.c	18	68	35	0	-	-	9.1	Pal S, Bansil P, Bancone G, Hrutkay S, Kahn M, Gornsawun G, et al. Evaluation of a novel quantitative test for glucose-6-phosphate dehydrogenase deficiency: bringing quantitative testing for glucose-6-phosphate dehydrogenase deficiency closer to the patient. Am J Trop Med Hyg. 2018:-. doi: 10.4269/ajtmh.18-0612.
Palasuwan et al, 2018	Thailand	Blood donors	321	BIOLABO	17	59	49	0	13.9	(11.2-18.4)	10.9	Unpublished study.
Poespoprodjo et al, 2018	Indonesia	Health facility based	199	Trinity	-	-	50	100	13	(4.9-22.7)	9.2	Unpublished study.
Roca-Feltrer et al, 2014	Cambodia	Community survey	938	Trinity	6	75	52	0	11.4	(3.9-17.1)	11.9	Roca-Feltrer A, Khim N, Kim S, Chy S, Canier L, Kerleguer A, et al. Field trial evaluation of the performances of point-of-care tests for screening G6PD deficiency in Cambodia. PLoS ONE. 2014;9(12):e116143. doi: 10.1371/journal.pone.0116143.
Roh et al, 2016	Uganda	Community survey	631	Trinity	0	5	49	3	12	(6.4-16.7)	7.9	Roh ME, Oyet C, Orikiriza P, Wade M, Mwanga-Amumpaire J, Boum Y, 2nd, et al. Screening for glucose-6-phosphate dehydrogenase deficiency using three detection methods: A cross-sectional survey in Southwestern Uganda. Am J Trop Med Hyg. 2016;95(5):1094-9. doi: 10.4269/ajtmh.16-0552. PubMed PMID: 27672207.
Satyagraha et al, 2016	Indonesia	Community survey	610	Trinity	4	86	57	2	13.2	(6.0-22.8)	9.2	Satyagraha AW, Sadhewa A, Elvira R, Elyazar I, Feriandika D, Antonjaya U, et al. Assessment of point-of-care diagnostics for G6PD deficiency in malaria endemic rural Eastern Indonesia. PLoS Negl Trop Dis. 2016;10(2):e0004457. doi: 10.1371/journal.pntd.0004457.
Satyagraha et al, 2018a	Indonesia	Health facility based	890	Trinity	1	71	45	100	14.2	(6.4-25.4)	7.8	Unpublished study.
Satyagraha et al, 2018b	Indonesia	Health facility based	599	Trinity	2	71	70	0	13.6	(7.6-20.0)	7.9	Unpublished study.
Shannon et al, 2015	Bangladesh	Community survey	202	Randox	19	31	61	0	-	-	7.9	Shannon KL, Ahmed S, Rahman H, Prue CS, Khyang J, Ram M, et al. Hemoglobin E and glucose-6-phosphate dehydrogenase deficiency and Plasmodium falciparum malaria in the Chittagong Hill Districts of Bangladesh. Am J Trop Med Hyg. 2015;93(2):281-6. doi: https://doi.org/10.4269/ajtmh.14-0623.
vonFricken et al, 2014	Haiti	Comm. & h. facilityb	825	Trinity	2	76	59	100	11.6	(5.4-17.2)	8.7	von Fricken ME, Weppelmann TA, Eaton WT, Alam MT, Carter TE, Schick L, et al. Prevalence of glucose-6-phosphate dehydrogenase (G6PD) deficiency in the Ouest and Sud-Est departments of Haiti. Acta Trop. 2014;135:62-6. doi: https://doi.org/10.1016/j.actatropica.2014.03.011.
Weppelmann et al, 2017	Haiti	Community survey	343	Trinity	3	16	51	-	11.4	(5.6-18.2)	8.9	Weppelmann TA, von Fricken ME, Wilfong TD, Aguenza E, Philippe TT, Okech BA. Field trial of the CareStart biosensor analyzer for the determination of glucose-6-phosphate dehydrogenase activity in Haiti. Am J Trop Med Hyg. 2017;97(4):1262-70. Epub 2017/08/19. doi: 10.4269/ajtmh.16-0714. PubMed PMID: 28820691.
* for studies with both malaria patient and those without malaria, calculated for patients without malaria .
