# Supplementary material for: Quantification of glucose-6-phosphate dehydrogenase activity by spectrophotometry: A systematic review and meta-analysis
Source: PLoS Med. 2020 May 14;17(5):e1003084. doi: 10.1371/journal.pmed.1003084 (PMC7224463; doi:10.1371/journal.pmed.1003084)
Supplement: S3 Table — (XLSX) [file pmed.1003084.s008.xlsx]

## Sheet: Sheet1
S3 Table. Performance of a conservative universal diagnostic threshold
	Sensitivity	Specificity	NPVa
30% Threshold
Males	0.99 (0.98 – 1)	1 (1 – 1)	1 (1 – 1)
Females	0.93 (0.87 – 0.96)	1 (0.99 – 1)	1 (1 – 1)
Overall	0.98 (0.96 – 0.99)	1 (0.99 – 1)	1 (1 – 1)
70% Threshold
Males	0.95 (0.93 – 0.97)	0.94 (0.93 – 0.95)	0.99 (0.99 – 0.99)
Females	0.86 (0.83 – 0.88)	0.95 (0.94 – 0.95)	0.97 (0.96 – 0.98)
Overall	0.9 (0.89 – 0.92)	0.95 (0.94 – 0.95)	0.98 (0.98 – 0.98)
aNegative predictive value
