# Supplementary material for: Quantification of glucose-6-phosphate dehydrogenase activity by spectrophotometry: A systematic review and meta-analysis
Source: PLoS Med. 2020 May 14;17(5):e1003084. doi: 10.1371/journal.pmed.1003084 (PMC7224463; doi:10.1371/journal.pmed.1003084)
Supplement: S4 Table — G6PD, glucose-6-phosphate dehydrogenase. (XLSX) [file pmed.1003084.s009.xlsx]

## Sheet: Sheet1
S4 Table. Frequency and G6PD activity of false normal individuals using universal diagnostic thresholds
Pooled Thresholds
	False normal at 30% threshold		False normal at 70% threshold		Total n
	n	mean(range)	n	mean (range)
		G6PD (% AMM)		G6PD (% AMM)
Males	5	26.5 (23.8 - 29.6)	32	64.6 (52.4 - 69.8)	3516
Females	12	26.9 (23.0 - 29.6)	107	62.7 (52.4 - 69.8)	4004
Overall	17	26.8 (23.0 - 29.6)	139	63.1 (52.4 - 69.8)	7520
Conservative Thresholds
	False normal at 30% threshold		False normal at 70% threshold		Total n
	n	mean(range)	n	mean(range)
		G6PD (% AMM)		G6PD (% AMM)
Males	4	25.7 (23.8 - 26.7)	28	65 (57.1 - 69.8)	3516
Females	10	27 (23.8 - 29.4)	94	63 (54 - 69.8)	4004
Overall	14	26.6 (23.8 - 29.4)	122	63.4 (54 - 69.8)	7520
